# Supplementary material for: Pristine and hydrated fluoroapatite (0001)
Source: Acta Crystallogr B Struct Sci Cryst Eng Mater. 2019 Sep 10;75(Pt 5):830–8. doi: 10.1107/S2052520619010412 (PMC6816032; doi:10.1107/S2052520619010412)
Supplement: Supplementary file 2 [file b-75-00830-FAP0001_drysup2.hkl]

# 
# h,k,l, Fc-calc Fo-meas, sigma(Fo-meas) and status flag 
# 
data_FAP0001_dry
#data_temp
_rod_title ' Clean  FAp(111) bulk symmetry P63/m'
_rod_refln_list_code          4
_rod_F_calc_maximum       52.28
_reflns_d_resolution_high  1.087

loop_
 _symmetry_equiv_pos_as_xyz
 'x, y, z'
 '-y, x-y, z'
 '-x+y, -x, z'

_cell_length_a     9.3750
_cell_length_b     9.3750
_cell_length_c     6.8870
_cell_angle_alpha  90.000
_cell_angle_beta   90.000
_cell_angle_gamma  120.000

_rod_F_squared_multiplier     1.000

loop_
 _refln_index_h
 _refln_index_k
 _refln_index_l
 _refln_F_calc
 _refln_F_meas
 _refln_F_sigma
 _refln_observed_status
-0.000  0.000  0.406   397.920   687.888    83.397 o 
-0.000  0.000  0.455   358.151   554.741    67.623 o 
-0.000  0.000  0.503   326.022   463.257    56.854 o 
-0.000  0.000  0.552   298.032   378.111    46.921 o 
-0.000  0.000  0.600   274.310   328.755    41.230 o 
-0.000  0.000  0.648   253.804   279.440    35.626 o 
-0.000  0.000  0.697   235.829   255.220    32.919 o 
-0.000  0.000  0.745   220.594   220.580    29.122 o 
-0.000  0.000  0.793   207.071   190.983    25.981 o 
-0.000  0.000  0.842   194.517   187.504    25.621 o 
-0.000  0.000  0.890   183.360   174.065    24.249 o 
-0.000  0.000  0.938   173.709   170.876    23.929 o 
-0.000  0.000  0.987   165.985   170.679    23.909 o 
-0.000  0.000  1.035   160.764   157.494    22.614 o 
-0.000  0.000  1.083   157.460   154.024    22.281 o 
-0.000  0.000  1.132   155.061   151.696    22.060 o 
-0.000  0.000  1.180   152.668   157.892    22.652 o 
-0.000  0.000  1.228   149.868   148.459    21.756 o 
-0.000  0.000  1.276   147.280   154.800    22.355 o 
-0.000  0.000  1.325   146.322   156.233    22.492 o 
-0.000  0.000  1.373   148.450   148.206    21.732 o 
-0.000  0.000  1.421   153.910   146.593    21.582 o 
-0.000  0.000  1.469   161.445   158.282    22.690 o 
-0.000  0.000  1.518   169.009   153.449    22.226 o 
-0.000  0.000  1.566   174.356   141.100    21.078 o 
-0.000  0.000  1.614   177.234   153.109    22.194 o 
-0.000  0.000  1.662   179.721   160.965    22.950 o 
-0.000  0.000  1.672   180.619   157.667    22.630 o 
-0.000  0.000  1.720   189.945   167.883    23.631 o 
-0.000  0.000  1.768   214.026   196.266    26.532 o 
-0.000  0.000  1.816   262.409   284.955    36.248 o 
-0.000  0.000  1.864   350.804   347.492    43.382 o 
-0.000  0.000  1.912   532.887   576.926    70.245 o 
-0.000  0.000  1.960  1150.720  1407.276   169.289 o 
-0.000  0.000  2.076   682.900  1036.734   125.406 o 
-0.000  0.000  2.124   472.517   649.736    79.561 o 
-0.000  0.000  2.172   381.762   480.006    59.757 o 
-0.000  0.000  2.220   324.286   348.763    44.819 o 
-0.000  0.000  2.268   278.397   303.994    39.884 o 
-0.000  0.000  2.316   238.601   252.452    34.394 o 
-0.000  0.000  2.363   205.423   207.503    29.888 o 
-0.000  0.000  2.411   178.777   188.091    28.073 o 
-0.000  0.000  2.459   160.050   154.893    25.268 o 
-0.000  0.000  2.507   147.927   144.498    24.502 o 
-0.000  0.000  2.555   139.539   126.964    23.387 o 
-0.000  0.000  2.603   131.966   126.608    23.367 o 
-0.000  0.000  2.650   123.663   120.119    23.030 o 
-0.000  0.000  2.698   114.012   124.000    23.226 o 
-0.000  0.000  2.746   104.040   121.484    23.097 o 
-0.000  0.000  2.794    95.143   123.444    23.197 o 
-0.000  0.000  2.841    88.673   113.859    22.752 o 
-0.000  0.000  2.889    84.938   105.450    22.468 o 
-0.000  0.000  2.937    84.016   103.257    22.413 o 
-0.000  0.000  2.984    85.484   101.631    22.379 o 
-0.000  0.000  3.032    89.092   101.267    22.372 o 
-0.000  0.000  3.080    94.465   116.033    22.843 o 
-0.000  0.000  3.127   100.752   106.572    22.499 o 
-0.000  0.000  3.175   107.076   115.377    22.815 o 
-0.000  0.000  3.222   111.870   103.357    22.416 o 
-0.000  0.000  3.270   114.249   111.202    22.651 o 
-0.000  0.000  3.317   113.731   101.254    22.371 o 
-0.000  0.000  3.364   111.042   110.734    22.634 o 
-0.000  0.000  3.412   107.910   107.648    22.531 o 
-0.000  0.000  3.459   107.048   114.504    22.779 o 
-0.000  0.000  3.506   110.503   105.780    22.477 o 
-0.000  0.000  3.554   118.886   110.421    22.623 o 
-0.000  0.000  3.601   130.656   117.977    22.929 o 
-0.000  0.000  3.648   145.090   136.498    23.962 o 
-0.000  0.000  3.695   164.047   163.784    25.973 o 
-0.000  0.000  3.743   195.093   188.777    28.135 o 
-0.000  0.000  3.790   250.112   254.132    34.568 o 
-0.000  0.000  3.837   350.686   318.480    41.467 o 
-0.000  0.000  3.884   540.834   458.464    57.273 o 
-0.000  0.000  3.931   977.774   793.271    96.497 o 
-0.000  0.000  4.044  1555.587  1323.529   159.986 o 
-0.000  0.000  4.091   708.723   617.762    76.621 o 
-0.000  0.000  4.138   433.197   388.053    50.529 o 
-0.000  0.000  4.184   306.647   286.386    39.736 o 
-0.000  0.000  4.231   241.687   226.232    33.945 o 
-0.000  0.000  4.278   208.739   190.845    30.959 o 
-0.000  0.000  4.325   188.978   163.456    29.023 o 
-0.000  0.000  4.372   172.522   164.074    29.061 o 
-0.000  0.000  4.418   156.181   132.410    27.503 o 
-0.000  0.000  4.465   139.433   115.276    27.173 o 
-0.000  0.000  4.511   124.917   124.865    27.299 o 
-0.000  0.000  4.558   114.189   118.392    27.196 o 
-0.000  0.000  4.605   108.523   118.493    27.197 o 
-0.000  0.000  4.651   106.833   114.226    27.170 o 
-0.000  0.000  4.697   106.794   106.970    27.212 o 
-0.000  0.000  4.744   106.487   106.797    27.215 o 
-0.000  0.000  4.790   105.039   114.027    27.170 o 
-0.000  0.000  4.837   102.589    99.675    27.389 o 
-0.000  0.000  4.883   100.102   109.220    27.186 o 
-0.000  0.000  4.929    98.442   101.169    27.341 o 
-0.000  0.000  4.975    97.990   105.338    27.239 o 
-0.000  0.000  5.022    98.407   111.016    27.174 o 
-0.000  0.000  5.068    98.829   100.503    27.361 o 
-0.000  0.000  5.114    98.476   102.204    27.311 o 
-0.000  0.000  5.160    97.045   102.799    27.295 o 
-0.000  0.000  5.206    94.886    98.512    27.432 o 
-0.000  0.000  5.252    92.898   113.969    27.169 o 
-0.000  0.000  5.298    92.135   108.703    27.191 o 
-0.000  0.000  5.343    93.198   114.864    27.172 o 
-0.000  0.000  5.389    95.972   117.989    27.192 o 
-0.000  0.000  5.435    99.570   110.034    27.180 o 
-0.000  0.000  5.481   102.857   119.550    27.209 o 
-0.000  0.000  5.526   104.933   114.216    27.170 o 
-0.000  0.000  5.572   105.611   120.327    27.219 o 
-0.000  0.000  5.618   105.320   126.375    27.333 o 
-0.000  0.000  5.663   105.464   125.809    27.320 o 
-0.000  0.000  5.690   106.722   138.284    27.715 o 
 0.000 -1.000  0.150    47.193    41.023     8.224 o 
-0.000 -1.000  0.250    33.418    31.867     8.058 o 
-0.000 -1.000  0.350    21.178    22.549     7.661 o 
-0.000 -1.000  0.450    18.786    18.192     7.927 o 
 0.000 -1.000  0.550    25.358    20.485     7.877 o 
 0.000 -1.000  0.650    30.062    23.842     7.875 o 
-0.000 -1.000  0.750    30.767    28.826     7.628 o 
-0.000 -1.000  0.850    31.320    36.778     7.591 o 
 0.000 -1.000  0.950    61.423    75.603    11.100 o 
-0.000 -1.000  1.050    87.983   154.514    20.799 o 
-0.000 -1.000  1.150    48.821    43.502     9.300 o 
 0.000 -1.000  1.250    41.015    34.763     9.390 o 
 0.000 -1.000  1.350    36.912    27.003    10.615 o 
 0.000 -1.000  1.450    35.146    32.164     9.111 o 
-0.000 -1.000  1.550    36.224    36.488     9.089 o 
 0.000 -1.000  1.650    42.766    46.557     9.458 o 
 0.000 -1.000  1.750    59.417    58.328    10.301 o 
-0.000 -1.000  1.850    96.034    94.408    13.953 o 
-0.000 -1.000  1.950   255.127   312.734    41.097 o 
 0.000 -1.000  2.050   216.314   403.620    52.743 o 
-0.000 -1.000  2.150    67.739    84.744    12.647 o 
-0.000 -1.000  2.250    41.518    47.069     9.267 o 
-0.000 -1.000  2.350    28.125    21.551    12.816 o 
-0.000 -1.000  2.450    18.633    16.898    16.843 o 
-0.000 -1.000  2.550    15.287    13.717    16.847 o 
 0.000 -1.000  2.650    20.312    16.857    17.272 o 
-0.000 -1.000  2.750    29.268    24.788    14.983 o 
-0.000 -1.000  2.850    39.398    35.594    12.195 o 
-0.000 -1.000  2.950    72.486    67.280    11.103 o 
-0.000 -1.000  3.050    76.827    83.650    12.646 o 
-0.000 -1.000  3.150    39.592    42.487     9.089 o 
-0.000 -1.000  3.250    27.982    31.549     9.467 o 
-0.000 -1.000  3.350    18.518    24.326     9.107 o 
-0.000 -1.000  3.450    16.606    16.998     7.791 o 
 0.000 -1.000  3.550    32.727    16.822    12.911 o 
-1.000  0.000  0.150    58.765    62.271    10.040 o 
-1.000 -0.000  0.350    25.710    23.795     8.907 o 
-1.000 -0.000  0.550    21.062    19.287     9.225 o 
-1.000  0.000  0.750     5.580    17.169     7.472 o 
-1.000  0.000  0.950    66.788    79.601    11.667 o 
-1.000 -0.000  1.150    35.167    30.662     7.934 o 
-1.000 -0.000  1.350    12.168    23.177     7.212 o 
-1.000  0.000  1.550    22.249    27.469     7.680 o 
-1.000  0.000  1.750    52.692    44.401     8.888 o 
-1.000  0.000  1.950   255.766   283.522    37.256 o 
-1.000 -0.000  2.150    69.476    77.686    11.878 o 
-1.000  0.000  2.350    31.802    36.541     9.090 o 
-1.000 -0.000  2.550    37.471    19.527    13.590 o 
-1.000  0.000  2.750    28.436    21.699    12.767 o 
-1.000 -0.000  2.950    75.023    78.446    12.219 o 
-1.000  0.000  3.150    18.453    33.351     8.186 o 
-1.000 -0.000  3.350    15.298    30.276     9.173 o 
-1.000 -0.000  3.550    13.909    24.596     9.221 o 
-2.000 -0.000  0.150    49.363    53.991     9.577 o 
-2.000  0.000  0.250    25.669    26.792    10.181 o 
-2.000 -0.000  0.350    24.921    22.518     9.507 o 
-2.000 -0.000  0.450    24.508    21.828     9.315 o 
-2.000  0.000  0.550    16.516    17.217     7.902 o 
-2.000  0.000  0.650     7.066    15.107     7.616 o 
-2.000 -0.000  0.750    18.161    21.806     9.521 o 
-2.000  0.000  0.850    31.069    32.755     9.371 o 
-2.000  0.000  0.950    75.603    80.331    12.287 o 
-2.000  0.000  1.050   106.729   133.333    18.737 o 
-2.000  0.000  1.150    58.236    44.580    11.332 o 
-2.000 -0.000  1.250    57.916    42.023    12.950 o 
-2.000 -0.000  1.350    58.788    37.193    17.738 o 
-2.000  0.000  1.450    54.108    36.842    18.219 o 
-2.000 -0.000  1.550    54.442    39.767    12.202 o 
-2.000  0.000  1.650    70.128    47.913    12.578 o 
-2.000 -0.000  1.750    90.687    74.777    13.021 o 
-2.000 -0.000  1.850   121.497   126.644    18.289 o 
-2.000 -0.000  1.950   380.400   470.379    61.578 o 
-2.000 -0.000  2.150   152.387   130.757    18.211 o 
-2.000 -0.000  2.250    78.154    70.761    11.440 o 
-2.000  0.000  2.350    64.051    50.445    10.361 o 
-2.000  0.000  2.450    64.896    46.054    10.410 o 
-2.000 -0.000  2.550    58.545    47.007     9.712 o 
-2.000 -0.000  2.650    51.860    52.813     9.868 o 
-2.000 -0.000  2.750    59.389    58.742    10.336 o 
-2.000 -0.000  2.850    89.853    93.477    13.848 o 
-2.000 -0.000  2.950   243.641   279.273    36.836 o 
-2.000  0.000  3.050   223.175   239.361    31.500 o 
-2.000 -0.000  3.150    68.397    58.969     9.221 o 
-2.000  0.000  3.250    39.513    38.970     7.419 o 
-2.000  0.000  3.350    27.929    32.900     7.259 o 
-2.000 -0.000  3.450    20.862    26.159     7.406 o 
-2.000  0.000  3.550    19.230    22.793     7.268 o 
-2.000 -0.000  3.650    22.460    29.957     6.748 o 
-2.000 -0.000  3.750    29.093    34.329     7.321 o 
-1.000 -1.000  0.150    41.257    44.436     9.559 o 
-1.000 -1.000  0.250    34.343    34.782     8.830 o 
-1.000 -1.000  0.350    23.313    19.857    11.108 o 
-1.000 -1.000  0.450    18.223    16.544    12.384 o 
-1.000 -1.000  0.550    23.471    20.434    12.623 o 
-1.000 -1.000  0.650    32.398    24.480    11.502 o 
-1.000 -1.000  0.750    42.645    32.315    10.167 o 
-1.000 -1.000  0.850    54.899    45.893     9.118 o 
-1.000 -1.000  0.950   124.344   120.694    17.004 o 
-1.000 -1.000  1.050   173.820   216.272    28.709 o 
-1.000 -1.000  1.150    87.998    64.447    10.838 o 
-1.000 -1.000  1.250    67.723    45.568     9.639 o 
-1.000 -1.000  1.350    55.078    44.508     9.349 o 
-1.000 -1.000  1.450    55.308    52.286     9.830 o 
-1.000 -1.000  1.550    76.515    69.684    11.334 o 
-1.000 -1.000  1.650   108.851    97.674    14.321 o 
-1.000 -1.000  1.750   145.907   138.985    19.134 o 
-1.000 -1.000  1.850   207.335   197.680    26.448 o 
-1.000 -1.000  2.150   159.333   150.656    20.536 o 
-1.000 -1.000  2.250   100.656   102.138    14.680 o 
-1.000 -1.000  2.350    77.060    77.144    12.010 o 
-1.000 -1.000  2.450    66.250    68.743    11.161 o 
-1.000 -1.000  2.550    62.299    66.929    10.841 o 
-1.000 -1.000  2.650    62.109    69.795    11.125 o 
-1.000 -1.000  2.750    67.412    76.814    11.850 o 
-1.000 -1.000  2.850    91.974   104.441    14.859 o 
-1.000 -1.000  2.950   251.795   306.695    40.249 o 
-1.000 -1.000  3.050   248.895   287.291    37.724 o 
-1.000 -1.000  3.150    83.642    95.370    13.615 o 
-1.000 -1.000  3.250    56.070    60.608    10.482 o 
-1.000 -1.000  3.350    52.396    49.571     9.660 o 
-1.000 -1.000  3.450    52.675    45.393     9.181 o 
-1.000 -1.000  3.550    51.014    47.622     8.953 o 
-1.000 -1.000  3.650    49.498    48.632     8.876 o 
-1.000 -1.000  3.750    51.960    48.178     8.672 o 
 0.000 -2.000  0.150    53.604    50.404    13.423 o 
-0.000 -2.000  0.350    39.656    30.139    10.284 o 
-0.000 -2.000  0.550    31.913    22.056    12.653 o 
-0.000 -2.000  0.750    33.163    21.729    11.127 o 
 0.000 -2.000  0.950   103.861   104.428    14.995 o 
-0.000 -2.000  1.150    51.731    38.363     9.400 o 
-0.000 -2.000  1.350    37.735    28.811     9.249 o 
-0.000 -2.000  1.550    41.243    29.417    10.747 o 
-0.000 -2.000  1.750    77.285    76.521    12.020 o 
-0.000 -2.000  2.150   125.567   149.344    20.407 o 
-0.000 -2.000  2.350    41.171    55.425     9.697 o 
 0.000 -2.000  2.550    45.372    49.140     9.833 o 
-0.000 -2.000  2.750    57.575    63.256    10.566 o 
-0.000 -2.000  2.950   210.329   261.931    34.541 o 
 0.000 -2.000  3.150    81.105    71.217    11.339 o 
 0.000 -2.000  3.350    45.200    40.395     9.177 o 
-0.000 -2.000  3.550    53.506    38.949    10.604 o 
 0.000 -2.000  3.750    53.543    44.222     9.577 o 
-1.000 -2.000  0.150    15.393    22.044     8.268 o 
-1.000 -2.000  0.250    26.863    19.643    12.921 o 
-1.000 -2.000  0.350    33.020    20.857    13.059 o 
-1.000 -2.000  0.450    43.000    29.749    11.122 o 
-1.000 -2.000  0.550    51.100    38.277    10.614 o 
-1.000 -2.000  0.650    52.867    40.357    10.594 o 
-1.000 -2.000  0.750    60.115    53.830    10.349 o 
-1.000 -2.000  0.850   118.125   110.815    15.837 o 
-1.000 -2.000  1.150   133.932   202.096    26.908 o 
-1.000 -2.000  1.250   100.555   118.129    16.611 o 
-1.000 -2.000  1.350    91.309    87.041    13.137 o 
-1.000 -2.000  1.450    82.473    67.959    11.326 o 
-1.000 -2.000  1.550    73.178    59.719    10.599 o 
-1.000 -2.000  1.650    58.275    48.653    10.033 o 
-1.000 -2.000  1.750    34.725    40.687     9.186 o 
-1.000 -2.000  1.850    44.421    61.294    10.222 o 
-1.000 -2.000  1.950   144.163   228.432    30.217 o 
-1.000 -2.000  2.050    58.828   406.637    53.133 o 
-1.000 -2.000  2.150    61.202    65.074    10.290 o 
-1.000 -2.000  2.250    66.004    64.944    10.724 o 
-1.000 -2.000  2.350    62.593    60.201    10.638 o 
-1.000 -2.000  2.450    64.341    56.979    10.379 o 
-1.000 -2.000  2.550    66.210    60.521    12.020 o 
-1.000 -2.000  2.650    65.271    67.261    12.409 o 
-1.000 -2.000  2.750    80.718    96.758    15.204 o 
-1.000 -2.000  2.850   140.630   190.421    25.380 o 
-1.000 -2.000  3.150   159.727   224.826    29.757 o 
-1.000 -2.000  3.250   121.721   139.361    19.181 o 
-1.000 -2.000  3.350   109.260   108.041    15.513 o 
-1.000 -2.000  3.450    96.972    84.035    12.939 o 
-1.000 -2.000  3.550    87.970    76.685    12.177 o 
-1.000 -2.000  3.650   100.013    85.393    13.214 o 
-1.000 -2.000  3.750   130.861    99.355    12.455 o 
-1.000 -2.000  3.850   170.270   128.558    16.437 o 
-1.000 -2.000  3.950   326.895   368.635    48.297 o 
-1.000 -2.000  4.050   254.113   301.093    39.569 o 
-1.000 -2.000  4.150    88.056    70.713    11.288 o 
-1.000 -2.000  4.250    50.476    48.273     9.560 o 
-1.000 -2.000  4.350    31.774    35.184    10.893 o 
-1.000 -2.000  4.450    19.280    24.673     8.806 o 
-1.000 -2.000  4.550    13.984    27.274     8.255 o 
-2.000 -1.000  0.150    42.389    33.703     9.734 o 
-2.000 -1.000  0.250     9.672    19.843     8.128 o 
-2.000 -1.000  0.350    26.822    16.847    15.001 o 
-2.000 -1.000  0.450    31.789    20.421    13.223 o 
-2.000 -1.000  0.550    37.696    29.341     9.963 o 
-2.000 -1.000  0.650    55.950    42.259    10.034 o 
-2.000 -1.000  0.750    92.327    65.052    11.587 o 
-2.000 -1.000  0.850   180.128   156.163    21.316 o 
-2.000 -1.000  0.950   623.394   505.411    66.061 o 
-2.000 -1.000  1.150   209.880   200.393    26.842 o 
-2.000 -1.000  1.250   122.905   121.105    17.053 o 
-2.000 -1.000  1.350   102.000    87.856    13.349 o 
-2.000 -1.000  1.450    94.044    71.490    11.818 o 
-2.000 -1.000  1.550    80.451    60.590    11.043 o 
-2.000 -1.000  1.650    64.070    52.864    10.285 o 
-2.000 -1.000  1.750    53.814    52.704     9.860 o 
-2.000 -1.000  1.850    52.940    66.633    10.735 o 
-2.000 -1.000  1.950   169.920   163.008    22.164 o 
-2.000 -1.000  2.050   258.318   246.647    32.707 o 
-2.000 -1.000  2.150   104.071    92.717    12.040 o 
-2.000 -1.000  2.250    75.327    68.858    10.022 o 
-2.000 -1.000  2.350    68.940    62.221    10.810 o 
-2.000 -1.000  2.450    66.272    63.910    10.789 o 
-2.000 -1.000  2.550    71.184    68.585    11.384 o 
-2.000 -1.000  2.650    79.853    70.125    11.377 o 
-2.000 -1.000  2.750    79.533    91.035    13.462 o 
-2.000 -1.000  2.850   130.589   174.146    23.432 o 
-2.000 -1.000  3.150   172.187   193.974    26.034 o 
-2.000 -1.000  3.250    97.932   109.316    15.661 o 
-2.000 -1.000  3.350    97.227    82.959    12.959 o 
-2.000 -1.000  3.450    85.028    71.728    10.728 o 
-2.000 -1.000  3.550    67.488    62.819    10.691 o 
-2.000 -1.000  3.650    70.988    60.476    10.662 o 
-2.000 -1.000  3.750    86.369    79.289    12.307 o 
-2.000 -1.000  3.850   104.051   136.865    18.802 o 
-3.000  0.000  1.150    40.389    47.703     9.525 o 
-3.000  0.000  1.250    24.847    30.976     8.173 o 
-3.000 -0.000  1.350    34.144    26.542     9.424 o 
-3.000  0.000  1.450    32.046    26.740     9.406 o 
-3.000  0.000  1.550    28.190    25.812     9.498 o 
-3.000  0.000  1.650    37.021    36.232     9.086 o 
-3.000  0.000  1.750    51.739    45.753     9.648 o 
-3.000 -0.000  1.850    69.033    59.919    10.436 o 
-3.000 -0.000  1.950   140.558   160.536    21.730 o 
-3.000 -0.000  2.050   117.042   166.014    22.299 o 
-3.000 -0.000  2.150    41.352    36.277     9.087 o 
-3.000 -0.000  2.250    19.380    12.481    18.913 o 
-3.000  0.000  2.350    13.275    12.574    18.797 o 
-3.000  0.000  2.450    16.363    14.627    16.656 o 
-3.000 -0.000  2.550    10.117    11.345    18.384 o 
-3.000  0.000  2.650     6.654     8.704    14.814 o 
-3.000  0.000  2.750    22.968    11.891    19.696 o 
-3.000 -0.000  2.850    32.136    39.513     9.149 o 
-3.000  0.000  2.950   118.263   159.524    21.604 o 
-3.000 -0.000  3.050   178.121   223.812    29.713 o 
-3.000  0.000  3.150    50.281    52.828     9.270 o 
-3.000  0.000  3.250    30.890    31.032    10.220 o 
-3.000  0.000  3.350    45.486    32.207    12.764 o 
-3.000 -0.000  3.450    51.955    34.810    10.725 o 
-3.000 -0.000  3.550    61.546    31.343    10.960 o 
-4.000 -0.000  0.150    46.468    45.451     9.397 o 
-4.000 -0.000  0.250    43.505    35.860     9.383 o 
-4.000 -0.000  0.350    45.748    34.347    10.395 o 
-4.000 -0.000  0.450    37.659    27.452    10.988 o 
-4.000 -0.000  0.550    31.898    25.933    10.328 o 
-4.000  0.000  0.650    36.520    25.801    11.719 o 
-4.000 -0.000  0.750    38.446    29.277    10.762 o 
-4.000 -0.000  0.850    28.631    28.532     9.266 o 
-4.000  0.000  0.950    23.531    24.028     9.723 o 
-4.000  0.000  1.050    73.702   112.226    15.650 o 
-4.000  0.000  1.150    33.944    22.772    12.438 o 
-4.000  0.000  1.250    15.950    16.345    11.826 o 
-4.000  0.000  1.350    21.949    21.360    11.759 o 
-4.000  0.000  1.450    43.642    37.458     9.685 o 
-4.000  0.000  1.550    57.604    47.371     9.967 o 
-4.000 -0.000  1.650    66.899    55.082    10.436 o 
-4.000 -0.000  1.750    99.807    86.661    13.347 o 
-4.000 -0.000  1.850   189.783   159.510    21.797 o 
-4.000 -0.000  2.150   146.703   159.829    21.705 o 
-4.000  0.000  2.250    97.729    88.140    13.257 o 
-4.000 -0.000  2.350    74.540    66.998    11.236 o 
-4.000  0.000  2.450    61.564    55.721    10.481 o 
-4.000 -0.000  2.550    54.887    45.892     9.896 o 
-4.000 -0.000  2.650    49.382    40.404     9.717 o 
-4.000 -0.000  2.750    47.183    39.306     9.417 o 
-4.000  0.000  2.850    49.935    45.792     9.415 o 
-4.000 -0.000  2.950    44.988    57.409     9.538 o 
-4.000 -0.000  3.050    77.521    79.067    12.153 o 
-4.000  0.000  3.150    51.274    53.111     9.890 o 
-3.000 -1.000  0.150    95.242   118.938    16.624 o 
-3.000 -1.000  0.250    47.305    40.098     9.712 o 
-3.000 -1.000  0.350    24.145    20.829    10.835 o 
-3.000 -1.000  0.450    21.743    22.311    10.007 o 
-3.000 -1.000  0.550    29.610    27.562     9.336 o 
-3.000 -1.000  0.650    34.775    28.874     9.245 o 
-3.000 -1.000  0.750    36.723    24.355    10.574 o 
-3.000 -1.000  0.850    45.626    32.196     9.444 o 
-3.000 -1.000  0.950   136.419   140.374    19.304 o 
-3.000 -1.000  1.050   168.190   374.862    49.026 o 
-3.000 -1.000  1.150    69.244    67.728    10.992 o 
-3.000 -1.000  1.250    48.209    44.071     9.092 o 
-3.000 -1.000  1.350    42.106    34.891     8.782 o 
-3.000 -1.000  1.450    47.238    35.031     9.080 o 
-3.000 -1.000  1.550    56.954    45.429     9.877 o 
-3.000 -1.000  1.650    67.831    62.166    10.806 o 
-3.000 -1.000  1.750    86.854    84.667    12.879 o 
-3.000 -1.000  1.850   133.480   143.126    19.714 o 
-3.000 -1.000  1.950   342.282   420.913    55.024 o 
-3.000 -1.000  2.150   110.642   135.463    18.781 o 
-3.000 -1.000  2.250    84.190    78.090    12.319 o 
-3.000 -1.000  2.350    64.100    52.777    10.496 o 
-3.000 -1.000  2.450    45.640    44.547     9.350 o 
-3.000 -1.000  2.550    35.832    35.339     9.385 o 
-3.000 -1.000  2.650    36.966    40.575     9.182 o 
-3.000 -1.000  2.750    44.984    39.080     9.413 o 
-3.000 -1.000  2.850    64.049    64.562    10.688 o 
-3.000 -1.000  2.950   199.294   265.719    35.027 o 
-3.000 -1.000  3.050   266.761   354.289    46.420 o 
-3.000 -1.000  3.150   103.702    81.669    12.559 o 
-2.000 -2.000  0.150    27.714    22.574    10.926 o 
-2.000 -2.000  0.250    19.737    21.804     9.630 o 
-2.000 -2.000  0.350    27.657    24.462     9.662 o 
-2.000 -2.000  0.450    31.916    26.762     9.805 o 
-2.000 -2.000  0.550    32.729    25.849    10.782 o 
-2.000 -2.000  0.650    32.209    27.160    10.173 o 
-2.000 -2.000  0.750    23.532    26.554     9.032 o 
-2.000 -2.000  0.850    12.608    10.546    15.419 o 
-2.000 -2.000  0.950   140.773   147.452    20.173 o 
-2.000 -2.000  1.050   183.811   285.107    37.482 o 
-2.000 -2.000  1.150    67.279    63.113    10.552 o 
-2.000 -2.000  1.250    53.388    47.819     9.989 o 
-2.000 -2.000  1.350    53.831    43.806    10.621 o 
-2.000 -2.000  1.450    61.580    59.407    10.759 o 
-2.000 -2.000  1.550    78.497    73.003    11.662 o 
-2.000 -2.000  1.650   107.624   107.198    15.415 o 
-2.000 -2.000  1.750   156.834   160.934    21.842 o 
-2.000 -2.000  1.850   250.427   284.201    37.432 o 
-2.000 -2.000  2.150   219.562   254.911    33.642 o 
-2.000 -2.000  2.250   128.311   138.471    19.071 o 
-2.000 -2.000  2.350    78.371    72.811    11.790 o 
-2.000 -2.000  2.450    60.163    52.428    10.045 o 
-2.000 -2.000  2.550    57.525    46.355     9.918 o 
-2.000 -2.000  2.650    48.196    44.792     9.363 o 
-2.000 -2.000  2.750    37.077    36.530     9.089 o 
-2.000 -2.000  2.850    42.803    48.248     9.343 o 
-2.000 -2.000  2.950    44.040    59.169     9.862 o 
-1.000 -3.000  0.150   167.567   130.932    16.808 o 
-1.000 -3.000  0.250    91.377    71.878    12.331 o 
-1.000 -3.000  0.350    68.828    51.097    11.427 o 
-1.000 -3.000  0.450    51.990    36.293    11.175 o 
-1.000 -3.000  0.550    32.969    19.104    13.781 o 
-1.000 -3.000  0.650    17.307    20.702     8.895 o 
-1.000 -3.000  0.750    19.042    23.418     8.942 o 
-1.000 -3.000  0.850    38.561    42.130     9.140 o 
-1.000 -3.000  0.950   157.837   154.307    21.087 o 
-1.000 -3.000  1.050   244.479   387.899    50.734 o 
-1.000 -3.000  1.150   100.183    87.649    13.326 o 
-1.000 -3.000  1.250    60.799    61.523    10.575 o 
-1.000 -3.000  1.350    59.360    59.530    10.582 o 
-1.000 -3.000  1.450    72.170    59.131    11.132 o 
-1.000 -3.000  1.550    72.679    60.640    11.047 o 
-1.000 -3.000  1.650    68.227    64.688    10.861 o 
-1.000 -3.000  1.750    97.160    92.618    13.640 o 
-1.000 -3.000  1.850   170.280   159.627    21.745 o 
-1.000 -3.000  2.150   151.901   153.969    20.913 o 
-1.000 -3.000  2.250    95.910    80.055    12.388 o 
-1.000 -3.000  2.350    57.968    46.935    10.189 o 
-1.000 -3.000  2.450    43.872    37.977     9.688 o 
-1.000 -3.000  2.550    40.731    36.028     9.085 o 
-1.000 -3.000  2.650    35.012    45.047     9.145 o 
-1.000 -3.000  2.750    39.140    51.081     9.955 o 
-1.000 -3.000  2.850    55.253    98.004    14.252 o 
-1.000 -3.000  2.950   141.877   385.772    50.436 o 
-3.000 -3.000  0.150    44.850    36.570     9.688 o 
-3.000 -3.000  0.250    29.564    27.935     9.307 o 
-3.000 -3.000  0.350    30.015    32.834     9.270 o 
-3.000 -3.000  0.450    40.327    41.055     9.743 o 
-3.000 -3.000  0.550    51.876    46.880    10.397 o 
-3.000 -3.000  0.650    54.285    50.709    10.863 o 
-3.000 -3.000  0.750    53.203    55.132    10.711 o 
-3.000 -3.000  0.850   106.307    88.233    11.783 o 
-3.000 -3.000  0.950   381.851   395.115    51.766 o 
-3.000 -3.000  1.150    64.395    76.328    11.732 o 
-3.000 -3.000  1.250    63.629    53.540    10.123 o 
-3.000 -3.000  1.350    63.037    47.738    10.224 o 
-3.000 -3.000  1.450    55.265    44.440     9.837 o 
-3.000 -3.000  1.550    56.895    49.688     9.867 o 
-3.000 -3.000  1.650    64.710    65.252    10.913 o 
-3.000 -3.000  1.750    73.623    75.635    11.929 o 
-3.000 -3.000  1.850    98.568   110.256    15.677 o 
-3.000 -3.000  1.950   236.690   373.922    48.929 o 
-3.000 -3.000  2.150    97.239   111.454    15.818 o 
-3.000 -3.000  2.250    61.623    61.618    10.758 o 
-3.000 -3.000  2.350    41.450    46.453     9.452 o 
-3.000 -3.000  2.450    48.096    41.847     9.752 o 
-3.000 -3.000  2.550    58.961    47.640     9.747 o 
-3.000 -3.000  2.650    59.046    44.720     9.847 o 
-3.000 -3.000  2.750    55.703    58.480    10.314 o 
-3.000 -3.000  2.850    69.570    91.074    13.356 o 
-3.000 -3.000  2.950   151.925   253.909    33.442 o 
-3.000 -3.000  3.150    60.806    89.842    13.109 o 
-3.000 -3.000  3.250    66.983    71.555    11.373 o 
-3.000 -3.000  3.350    69.532    60.544    10.490 o 
-3.000 -3.000  3.450    71.786    51.851    10.006 o 
-3.000 -3.000  3.550    81.937    52.234    10.690 o 
-3.000 -3.000  3.650   100.009    74.706    11.978 o 
-3.000 -3.000  3.750   116.705    90.616    13.530 o 
-3.000 -3.000  3.850   131.587   138.560    19.010 o 
-3.000 -3.000  4.150    71.941   112.590    15.615 o 
-3.000 -3.000  4.250    31.308    32.335     8.475 o 
-3.000 -3.000  4.350    25.253    25.857    12.004 o 
-3.000 -3.000  4.450    35.639    33.711     9.733 o 
-3.000 -3.000  4.550    46.385    51.638     9.783 o 
-3.000 -2.000  0.150    46.992    41.180     9.204 o 
-3.000 -2.000  0.250    23.543    27.745     8.946 o 
-3.000 -2.000  0.350    35.722    31.149     9.841 o 
-3.000 -2.000  0.450    51.106    42.001     9.756 o 
-3.000 -2.000  0.550    49.206    41.929     9.754 o 
-3.000 -2.000  0.650    34.891    39.997     9.856 o 
-3.000 -2.000  0.750    39.356    49.923     9.150 o 
-3.000 -2.000  0.850    93.337   111.574    15.743 o 
-3.000 -2.000  0.950   346.760   564.568    73.604 o 
-3.000 -2.000  1.150   166.733   220.665    29.312 o 
-3.000 -2.000  1.250   129.603   133.839    18.584 o 
-3.000 -2.000  1.350   103.353    94.529    14.080 o 
