# Supplementary material for: Pristine and hydrated fluoroapatite (0001)
Source: Acta Crystallogr B Struct Sci Cryst Eng Mater. 2019 Sep 10;75(Pt 5):830–8. doi: 10.1107/S2052520619010412 (PMC6816032; doi:10.1107/S2052520619010412)
Supplement: Supplementary file 3 [file b-75-00830-FAP0001_humidsup3.hkl]

# 
# h,k,l, Fc-squared, Fo-squared, sigma(Fo-squared) and status flag 
# 
data_FAP0001_humid
#data_temp
_rod_title ' Water FAp(111) bulk symmetry P63/m'
_rod_refln_list_code          4
_rod_F_calc_maximum       52.28
_reflns_d_resolution_high  1.087

loop_
 _symmetry_equiv_pos_as_xyz
 'x, y, z'
 '-y, x-y, z'
 '-x+y, -x, z'

_cell_length_a     9.3750
_cell_length_b     9.3750
_cell_length_c     6.8870
_cell_angle_alpha  90.000
_cell_angle_beta   90.000
_cell_angle_gamma  120.000

_rod_F_squared_multiplier     1.000

loop_
 _refln_index_h
 _refln_index_k
 _refln_index_l
 _refln_F_calc
 _refln_F_meas
 _refln_F_sigma
 _refln_observed_status
 0.000  0.000  0.455   432.681   588.681    77.967 o 
 0.000  0.000  0.513   386.586   470.721    65.647 o 
 0.000  0.000  0.561   355.200   404.665    59.216 o 
 0.000  0.000  0.610   327.873   328.306    52.531 o 
 0.000  0.000  0.658   304.854   280.244    49.016 o 
 0.000  0.000  0.706   285.194   247.515    47.123 o 
 0.000  0.000  0.764   265.947   215.973    45.882 o 
 0.000  0.000  0.813   253.572   194.787    45.511 o 
 0.000  0.000  0.861   244.482   186.475    45.501 o 
 0.000  0.000  0.909   237.296   179.614    45.561 o 
 0.000  0.000  0.958   230.206   188.800    45.495 o 
 0.000  0.000  1.006   221.689   172.304    45.702 o 
 0.000  0.000  1.064   207.444   169.650    45.775 o 
 0.000  0.000  1.112   192.016   159.935    46.153 o 
 0.000  0.000  1.161   174.074   159.983    46.151 o 
 0.000  0.000  1.209   157.064   164.545    45.951 o 
 0.000  0.000  1.257   144.482   154.857    46.428 o 
 0.000  0.000  1.305   139.793   156.835    46.314 o 
 0.000  0.000  1.363   145.103   157.629    46.271 o 
 0.000  0.000  1.411   154.465   149.583    46.777 o 
 0.000  0.000  1.460   163.274   153.433    46.515 o 
 0.000  0.000  1.508   167.231   160.869    46.109 o 
 0.000  0.000  1.556   164.460   163.502    45.993 o 
 0.000  0.000  1.614   152.473   162.477    46.036 o 
 0.000  0.000  1.662   139.655   170.813    45.742 o 
 0.000  0.000  1.710   134.054   164.083    45.969 o 
 0.000  0.000  1.758   150.640   199.059    45.549 o 
 0.000  0.000  1.806   202.007   304.405    50.694 o 
 0.000  0.000  1.855   303.224   406.639    59.401 o 
 0.000  0.000  1.864   329.746   368.752    55.944 o 
 0.000  0.000  1.912   557.070   612.222    80.510 o 
 0.000  0.000  1.960  1306.952  1493.375   182.092 o 
 0.000  0.000  2.056  1038.203  1514.259   184.559 o 
 0.000  0.000  2.114   550.619   765.361    97.477 o 
 0.000  0.000  2.162   416.247   535.872    72.351 o 
 0.000  0.000  2.210   345.660   427.009    61.339 o 
 0.000  0.000  2.258   301.880   333.843    52.977 o 
 0.000  0.000  2.306   270.893   290.689    49.716 o 
 0.000  0.000  2.363   241.623   227.189    46.243 o 
 0.000  0.000  2.411   219.077   205.935    45.651 o 
 0.000  0.000  2.459   196.329   169.588    45.777 o 
 0.000  0.000  2.507   172.736   158.207    46.240 o 
 0.000  0.000  2.555   148.922   139.009    47.701 o 
 0.000  0.000  2.564   144.563   148.101    46.887 o 
 0.000  0.000  2.612   122.937   150.160    46.735 o 
 0.000  0.000  2.660   106.066   150.036    46.744 o 
 0.000  0.000  2.708    95.971   134.794    48.165 o 
 0.000  0.000  2.756    92.118   129.593    48.825 o 
 0.000  0.000  2.813    91.196   119.026    50.510 o 
 0.000  0.000  2.860    89.570   108.021    52.881 o 
 0.000  0.000  2.908    85.458   112.847    51.753 o 
 0.000  0.000  2.956    79.841   116.407    51.011 o 
 0.000  0.000  3.013    75.856   118.119    50.680 o 
 0.000  0.000  3.061    79.221   113.640    51.581 o 
 0.000  0.000  3.108    89.096   113.410    51.631 o 
 0.000  0.000  3.156   102.598   117.304    50.836 o 
 0.000  0.000  3.213   117.474   111.012    52.164 o 
 0.000  0.000  3.260   125.529   111.700    52.007 o 
 0.000  0.000  3.308   128.501   115.865    51.119 o 
 0.000  0.000  3.355   126.662   124.444    49.583 o 
 0.000  0.000  3.364   125.906   121.240    50.115 o 
 0.000  0.000  3.412   120.836   117.860    50.729 o 
 0.000  0.000  3.459   116.487   125.368    49.439 o 
 0.000  0.000  3.506   115.469   115.816    51.129 o 
 0.000  0.000  3.563   120.089   147.611    46.925 o 
 0.000  0.000  3.610   128.040   150.541    46.708 o 
 0.000  0.000  3.658   140.555   175.263    45.635 o 
 0.000  0.000  3.705   162.156   188.982    45.495 o 
 0.000  0.000  3.714   168.172   208.018    45.691 o 
 0.000  0.000  3.762   216.881   249.426    47.219 o 
 0.000  0.000  3.809   304.943   308.010    50.961 o 
 0.000  0.000  3.856   460.914   402.836    59.044 o 
 0.000  0.000  3.912   853.274   664.736    86.255 o 
 0.000  0.000  3.959  1944.639  1594.414   194.034 o 
 0.000  0.000  4.063  1263.536  1440.212   175.819 o 
 0.000  0.000  4.109   710.002   796.399   100.982 o 
 0.000  0.000  4.156   491.483   538.991    72.679 o 
 0.000  0.000  4.213   375.847   383.219    57.238 o 
 0.000  0.000  4.259   330.944   334.909    53.064 o 
 0.000  0.000  4.306   300.946   275.147    48.689 o 
 0.000  0.000  4.362   269.165   238.293    46.690 o 
 0.000  0.000  4.409   240.730   230.108    46.352 o 
 0.000  0.000  4.456   211.085   204.557    45.626 o 
 0.000  0.000  4.511   179.428   197.608    45.534 o 
 0.000  0.000  4.558   160.573   187.363    45.498 o 
 0.000  0.000  4.605   153.400   187.523    45.497 o 
 0.000  0.000  4.614   153.413   180.901    45.544 o 
 0.000  0.000  4.660   159.057   177.553    45.592 o 
 0.000  0.000  4.707   170.548   186.121    45.502 o 
 0.000  0.000  4.762   184.604   165.600    45.911 o 
 0.000  0.000  4.809   193.402   174.830    45.644 o 
 0.000  0.000  4.864   197.917   170.625    45.747 o 
 0.000  0.000  4.911   196.599   165.770    45.904 o 
 0.000  0.000  4.957   191.111   178.599    45.575 o 
 0.000  0.000  5.012   179.924   162.851    46.020 o 
 0.000  0.000  5.058   167.324   157.805    46.261 o 
 0.000  0.000  5.114   148.644   161.745    46.069 o 
 0.000  0.000  5.160   131.070   162.687    46.027 o 
 0.000  0.000  5.206   112.302   155.901    46.367 o 
 0.000  0.000  5.215   108.604   146.541    47.010 o 
 0.000  0.000  5.261    90.552   136.675    45.872 o 
 0.000  0.000  5.307    76.491   129.137    46.193 o 
 0.000  0.000  5.362    70.646   119.076    45.568 o 
 0.000  0.000  5.408    76.312   122.582    45.695 o 
 0.000  0.000  5.462    89.381   132.350    45.701 o 
 0.000  0.000  5.508   100.035   135.004    45.601 o 
 0.000  0.000  5.563   106.812   140.448    45.566 o 
 0.000  0.000  5.608   104.954   136.418    45.528 o 
 0.000  0.000  5.663    92.051   129.100    45.549 o 
-0.000 -1.000  0.150    55.785    65.171    11.404 o 
-0.000 -1.000  0.250    45.434    53.349    10.192 o 
-0.000 -1.000  0.350    40.040    40.846    10.326 o 
 0.000 -1.000  0.450    37.624    37.085     9.750 o 
-0.000 -1.000  0.550    43.557    37.719     9.285 o 
-0.000 -1.000  0.650    54.576    43.344     9.027 o 
-0.000 -1.000  0.750    62.652    48.188     9.522 o 
-0.000 -1.000  0.850    65.047    56.231     8.768 o 
 0.000 -1.000  0.950    88.779   103.488    14.781 o 
-0.000 -1.000  1.050   105.105   169.438    22.753 o 
-0.000 -1.000  1.150    60.103    47.701     9.436 o 
 0.000 -1.000  1.250    51.774    38.939     9.612 o 
-0.000 -1.000  1.350    48.283    30.173    11.026 o 
 0.000 -1.000  1.450    44.597    29.916    11.949 o 
-0.000 -1.000  1.550    40.777    33.096    11.178 o 
 0.000 -1.000  1.650    44.779    47.467    10.156 o 
-0.000 -1.000  1.750    65.811    61.655    11.083 o 
-0.000 -1.000  1.850   110.886   103.670    15.186 o 
 0.000 -1.000  1.950   298.355   295.963    39.035 o 
-0.000 -1.000  2.050   255.644   412.003    53.829 o 
 0.000 -1.000  2.150    71.522    86.832    12.763 o 
-0.000 -1.000  2.250    37.961    38.643     7.881 o 
-0.000 -1.000  2.350    38.789    27.545     8.919 o 
-0.000 -1.000  2.450    42.956    34.066     9.340 o 
 0.000 -1.000  2.550    37.556    32.025    10.061 o 
 0.000 -1.000  2.650    34.771    35.237     8.753 o 
-0.000 -1.000  2.750    52.338    42.477     8.983 o 
-0.000 -1.000  2.850    73.243    62.168    10.447 o 
 0.000 -1.000  2.950    93.549   101.097    14.321 o 
 0.000 -1.000  3.050   120.766   155.048    20.924 o 
-0.000 -1.000  3.150    56.543    57.994     9.908 o 
 0.000 -1.000  3.250    17.786    13.812    10.418 o 
 0.000 -1.000  3.350    31.154    22.779    10.305 o 
 0.000 -1.000  3.450    53.886    37.281    16.161 o 
-0.000 -1.000  3.550    61.344    49.462     9.973 o 
-1.000  0.000  0.150    66.184    67.962    10.998 o 
-1.000 -0.000  0.350    33.048    31.284     8.953 o 
-1.000  0.000  0.550    38.992    37.055     9.120 o 
-1.000  0.000  0.750    34.224    42.572     8.744 o 
-1.000 -0.000  0.950    84.247    90.977    13.136 o 
-1.000 -0.000  1.150    46.436    46.562     8.804 o 
-1.000 -0.000  1.350    34.652    27.042     8.596 o 
-1.000 -0.000  1.550    32.302    28.128     9.981 o 
-1.000 -0.000  1.750    70.625    64.544    10.669 o 
-1.000 -0.000  1.950   295.385   305.628    40.181 o 
-1.000 -0.000  2.150    88.607    85.093    12.567 o 
-1.000 -0.000  2.350    45.802    35.034     9.493 o 
-1.000  0.000  2.550    21.903    23.757     8.744 o 
-1.000 -0.000  2.750    37.881    29.539    10.145 o 
-1.000 -0.000  2.950   100.657   114.574    15.934 o 
-1.000  0.000  3.150    44.013    64.899    10.138 o 
-1.000  0.000  3.350    52.796    56.460     9.944 o 
-1.000 -0.000  3.550    40.308    40.749     8.906 o 
-2.000  0.000  0.150    46.992    43.927     8.838 o 
-2.000 -0.000  0.250    26.249    31.583     8.456 o 
-2.000  0.000  0.350    43.772    37.952     9.342 o 
-2.000 -0.000  0.450    47.945    36.063     9.327 o 
-2.000  0.000  0.550    42.892    31.963     9.389 o 
-2.000 -0.000  0.650    41.494    36.177     9.043 o 
-2.000  0.000  0.750    48.615    46.999     9.238 o 
-2.000 -0.000  0.850    55.988    55.236     9.843 o 
-2.000  0.000  0.950    89.038   107.531    15.170 o 
-2.000 -0.000  1.050   140.101   198.212    26.325 o 
-2.000 -0.000  1.150    71.725    50.000     9.115 o 
-2.000  0.000  1.250    50.678    36.226     9.429 o 
-2.000 -0.000  1.350    43.170    26.014    10.641 o 
-2.000  0.000  1.450    46.501    30.894     9.432 o 
-2.000  0.000  1.550    51.590    42.424     9.458 o 
-2.000  0.000  1.650    57.624    57.800    10.230 o 
-2.000 -0.000  1.750    83.625    84.245    12.583 o 
-2.000  0.000  1.850   162.973   151.216    20.505 o 
-2.000 -0.000  2.150   168.416   162.456    22.024 o 
-2.000 -0.000  2.250   115.334   103.294    14.852 o 
-2.000 -0.000  2.350    86.378    67.100    11.063 o 
-2.000 -0.000  2.450    61.675    52.589    10.018 o 
-2.000 -0.000  2.550    49.558    52.015     9.781 o 
-2.000  0.000  2.650    58.869    58.435    10.460 o 
-2.000 -0.000  2.750    82.708    78.653    12.221 o 
-2.000 -0.000  2.850   122.386   126.835    17.648 o 
-2.000 -0.000  2.950   290.900   350.049    45.872 o 
-2.000  0.000  3.050   271.985   421.796    55.095 o 
-2.000  0.000  3.150   104.005   110.021    15.639 o 
-2.000  0.000  3.250    57.773    58.775    11.078 o 
-2.000 -0.000  3.350    22.464    30.321     9.706 o 
-2.000 -0.000  3.450    17.856    28.339     9.597 o 
-2.000 -0.000  3.550    32.404    33.741     8.987 o 
-2.000  0.000  3.650    33.796    34.673     8.132 o 
-2.000 -0.000  3.750    24.730    38.088     8.314 o 
-1.000 -1.000  0.150    71.897    62.922    10.364 o 
-1.000 -1.000  0.250    48.161    38.139     9.075 o 
-1.000 -1.000  0.350    30.928    28.290     9.966 o 
-1.000 -1.000  0.450    27.811    22.206    11.899 o 
-1.000 -1.000  0.550    36.092    29.720     9.146 o 
-1.000 -1.000  0.650    45.580    31.768    10.074 o 
-1.000 -1.000  0.750    51.617    35.039     9.329 o 
-1.000 -1.000  0.850    58.825    45.970     8.808 o 
-1.000 -1.000  0.950   147.879   139.444    17.964 o 
-1.000 -1.000  1.050   184.653   230.558    30.339 o 
-1.000 -1.000  1.150    79.152    62.269     9.882 o 
-1.000 -1.000  1.250    57.021    45.069     8.171 o 
-1.000 -1.000  1.350    45.099    41.047     7.875 o 
-1.000 -1.000  1.450    44.998    47.622     8.379 o 
-1.000 -1.000  1.550    62.776    68.044    10.377 o 
-1.000 -1.000  1.650    89.870   102.116    14.296 o 
-1.000 -1.000  1.750   126.334   134.533    18.164 o 
-1.000 -1.000  1.850   204.902   201.472    26.674 o 
-1.000 -1.000  2.150   193.338   203.014    27.023 o 
-1.000 -1.000  2.250   132.629   122.953    17.101 o 
-1.000 -1.000  2.350   101.102   103.989    14.932 o 
-1.000 -1.000  2.450    77.952    82.414    12.619 o 
-1.000 -1.000  2.550    72.328    74.242    11.767 o 
-1.000 -1.000  2.650    80.735    90.424    13.381 o 
-1.000 -1.000  2.750    95.594   112.600    15.858 o 
-1.000 -1.000  2.850   132.576   151.559    20.547 o 
-1.000 -1.000  3.150   112.516   144.440    19.663 o 
-1.000 -1.000  3.250    93.179   101.090    14.596 o 
-1.000 -1.000  3.350    82.585    79.507    12.185 o 
-1.000 -1.000  3.450    77.657    76.133    11.960 o 
-1.000 -1.000  3.550    79.899    77.759    12.260 o 
-1.000 -1.000  3.650    84.859    78.109    12.432 o 
-1.000 -1.000  3.750    87.641    88.025    13.114 o 
-1.000 -1.000  3.850    89.170   104.613    14.824 o 
-1.000 -1.000  3.950   151.479   231.637    30.553 o 
-1.000 -1.000  4.050   148.984   227.634    30.116 o 
-1.000 -1.000  4.150    52.092    63.795    11.061 o 
-1.000 -1.000  4.250    42.188    35.034     9.676 o 
-1.000 -1.000  4.350    47.932    34.492     9.035 o 
-1.000 -1.000  4.450    41.603    34.153     9.970 o 
-1.000 -1.000  4.550    18.671    29.518     9.865 o 
 0.000 -2.000  0.150    31.443    40.407    12.058 o 
-0.000 -2.000  0.350    23.898    26.598    10.395 o 
-0.000 -2.000  0.550    28.187    28.749     8.852 o 
-0.000 -2.000  0.750    44.434    52.043     8.800 o 
-0.000 -2.000  0.950   149.531   138.240    19.035 o 
 0.000 -2.000  1.150    49.565    54.271     9.764 o 
-0.000 -2.000  1.350    49.735    41.680     9.356 o 
-0.000 -2.000  1.550    52.753    49.604     9.861 o 
 0.000 -2.000  1.750   121.978   113.726    16.077 o 
-0.000 -2.000  1.950   466.905   564.769    73.646 o 
 0.000 -2.000  2.150   163.044   169.849    22.482 o 
-0.000 -2.000  2.350    44.386    68.016     9.844 o 
 0.000 -2.000  2.550    44.207    52.296     8.193 o 
-0.000 -2.000  2.750    51.150    65.015     9.361 o 
-0.000 -2.000  2.950   250.511   277.664    36.342 o 
-0.000 -2.000  3.150    66.756    86.964    15.111 o 
-0.000 -2.000  3.350    37.130    40.835    11.547 o 
-0.000 -2.000  3.550    60.234    51.090     9.916 o 
 0.000 -2.000  3.750    67.285    64.437    10.113 o 
-1.000 -2.000  0.150    28.814    23.100     8.950 o 
-1.000 -2.000  0.250    36.263    25.889     9.430 o 
-1.000 -2.000  0.350    39.759    28.658     8.856 o 
-1.000 -2.000  0.450    49.323    34.756     9.637 o 
-1.000 -2.000  0.550    50.744    39.947     9.920 o 
-1.000 -2.000  0.650    49.445    47.103     9.900 o 
-1.000 -2.000  0.750    82.709    89.748    13.095 o 
-1.000 -2.000  0.850   167.055   194.537    25.902 o 
-1.000 -2.000  1.150   218.921   312.095    40.926 o 
-1.000 -2.000  1.250   165.755   194.613    25.958 o 
-1.000 -2.000  1.350   135.200   147.302    20.147 o 
-1.000 -2.000  1.450   111.667   118.954    16.783 o 
-1.000 -2.000  1.550    92.428    94.354    14.040 o 
-1.000 -2.000  1.650    77.227    73.486    11.554 o 
-1.000 -2.000  1.750    75.479    82.673    12.526 o 
-1.000 -2.000  1.850    99.776   118.002    16.505 o 
-1.000 -2.000  1.950   185.017   296.587    38.929 o 
-1.000 -2.000  2.150    86.217    86.194    12.012 o 
-1.000 -2.000  2.250    64.093    56.454     8.570 o 
-1.000 -2.000  2.350    47.476    50.447     8.029 o 
-1.000 -2.000  2.450    54.691    61.520     9.204 o 
-1.000 -2.000  2.550    58.878    65.572     9.584 o 
-1.000 -2.000  2.650    52.557    64.178    10.938 o 
-1.000 -2.000  2.750    83.741    76.710    16.775 o 
-1.000 -2.000  2.850   170.895   202.347    26.563 o 
-1.000 -2.000  3.150   235.069   263.716    34.591 o 
-1.000 -2.000  3.250   151.852   138.820    22.374 o 
-1.000 -2.000  3.350    99.041   103.499    16.495 o 
-1.000 -2.000  3.450    88.056    94.048    13.290 o 
-1.000 -2.000  3.550    91.333    80.856    11.920 o 
-1.000 -2.000  3.650    84.261    90.456    12.866 o 
-1.000 -2.000  3.750    92.809    91.688    13.011 o 
-1.000 -2.000  3.850   148.756   145.306    17.708 o 
-1.000 -2.000  4.050   301.333   434.967    56.812 o 
-1.000 -2.000  4.150   117.508   127.508    17.707 o 
-1.000 -2.000  4.250    62.998    56.865    10.480 o 
-1.000 -2.000  4.350    28.055    32.186     9.298 o 
-1.000 -2.000  4.450    35.777    32.637    11.236 o 
-1.000 -2.000  4.550    46.357    39.964     9.859 o 
-2.000 -1.000  0.150    61.737    60.318    15.592 o 
-2.000 -1.000  0.250    26.339    23.022    14.023 o 
-2.000 -1.000  0.350    33.239    26.870    13.274 o 
-2.000 -1.000  0.450    50.465    41.109     9.453 o 
-2.000 -1.000  0.550    60.233    53.701     9.482 o 
-2.000 -1.000  0.650    83.180    74.078    11.615 o 
-2.000 -1.000  0.750   137.236   112.679    13.635 o 
-2.000 -1.000  0.850   237.225   218.360    24.011 o 
-2.000 -1.000  1.150   304.432   243.716    32.286 o 
-2.000 -1.000  1.250   167.748   151.661    20.685 o 
-2.000 -1.000  1.350    95.435   104.136    14.950 o 
-2.000 -1.000  1.450    74.280    75.874    11.802 o 
-2.000 -1.000  1.550    74.044    61.810    10.741 o 
-2.000 -1.000  1.650    66.552    63.102    10.533 o 
-2.000 -1.000  1.750    56.238    68.169    10.877 o 
-2.000 -1.000  1.850    66.377    80.372    12.158 o 
-2.000 -1.000  1.950   223.612   196.782    26.379 o 
-2.000 -1.000  2.050   277.707   288.529    38.018 o 
-2.000 -1.000  2.150   100.301    82.912    12.672 o 
-2.000 -1.000  2.250    70.084    77.166    11.937 o 
-2.000 -1.000  2.350    71.997    77.714    11.995 o 
-2.000 -1.000  2.450    82.182    78.215    12.175 o 
-2.000 -1.000  2.550    91.992    78.999    12.387 o 
-2.000 -1.000  2.650    92.002    94.712    13.865 o 
-2.000 -1.000  2.750    86.143   118.497    16.486 o 
-2.000 -1.000  2.850   170.256   205.880    27.432 o 
-2.000 -1.000  3.150   219.104   223.570    29.722 o 
-2.000 -1.000  3.250   138.584   138.164    19.025 o 
-2.000 -1.000  3.350   113.231    99.467    14.719 o 
-2.000 -1.000  3.450    91.180    92.567    13.956 o 
-2.000 -1.000  3.550    84.474    74.335    11.914 o 
-2.000 -1.000  3.650    97.186    76.113    11.958 o 
-2.000 -1.000  3.750   115.527   106.424    15.407 o 
-2.000 -1.000  3.850   145.878   191.962    25.721 o 
-2.000 -1.000  4.150    91.022   124.310    16.896 o 
-2.000 -1.000  4.250    64.300    76.130    10.944 o 
-2.000 -1.000  4.350    32.061    50.203     8.230 o 
-2.000 -1.000  4.450    32.842    52.172     8.655 o 
-2.000 -1.000  4.550    45.935    48.952     8.360 o 
-3.000  0.000  1.050   212.030   308.995    40.555 o 
-3.000  0.000  1.150    82.379    87.370    13.041 o 
-3.000 -0.000  1.250    68.331    64.906    10.703 o 
-3.000  0.000  1.350    65.321    62.588    10.644 o 
-3.000 -0.000  1.450    61.065    60.680    10.476 o 
-3.000  0.000  1.550    59.278    61.129    10.515 o 
-3.000  0.000  1.650    64.789    62.609    10.646 o 
-3.000  0.000  1.750    74.986    75.862    10.063 o 
-3.000  0.000  1.850    88.660    93.488    13.726 o 
-3.000 -0.000  1.950   165.408   204.333    27.190 o 
-3.000  0.000  2.050   140.311   231.650    30.555 o 
-3.000 -0.000  2.150    60.272    56.033     9.736 o 
-3.000 -0.000  2.250    47.758    45.551     8.825 o 
-3.000 -0.000  2.350    36.969    39.175    10.305 o 
-3.000 -0.000  2.450    20.084    28.039    11.748 o 
-3.000 -0.000  2.550     8.751    18.688    11.381 o 
-3.000  0.000  2.650    23.749    19.038    11.819 o 
-3.000 -0.000  2.750    35.012    27.145    12.294 o 
-3.000 -0.000  2.850    56.643    61.748    10.101 o 
-3.000 -0.000  2.950   188.289   201.070    26.776 o 
-3.000  0.000  3.050   148.734   285.397    37.459 o 
-3.000  0.000  3.150    42.292    65.477    11.140 o 
-3.000  0.000  3.250    51.578    49.477     9.269 o 
-3.000 -0.000  3.350    51.389    45.479     9.368 o 
-3.000  0.000  3.450    50.300    43.495     9.633 o 
-3.000 -0.000  3.550    62.270    48.488     9.767 o 
-4.000  0.000  0.150    63.359    54.169    13.899 o 
-4.000 -0.000  0.250    68.600    45.718    13.978 o 
-4.000  0.000  0.350    48.640    35.142    13.909 o 
-4.000  0.000  0.450    25.092    20.051    14.030 o 
-4.000 -0.000  0.550    23.175    12.484    14.199 o 
-4.000 -0.000  0.650    25.228    15.084    11.708 o 
-4.000 -0.000  0.750    18.934    16.911     9.772 o 
-4.000 -0.000  0.850    25.419    31.094     7.946 o 
-4.000 -0.000  0.950    48.073    61.064    10.036 o 
-4.000  0.000  1.050   106.068   100.375    14.418 o 
-4.000 -0.000  1.150    69.751    83.344    12.483 o 
-4.000 -0.000  1.250    54.500    60.681    10.312 o 
-4.000  0.000  1.350    52.387    52.018     9.327 o 
-4.000  0.000  1.450    56.802    57.058    10.169 o 
-4.000 -0.000  1.550    54.219    61.972    10.805 o 
-4.000  0.000  1.650    62.019    73.656    11.989 o 
-4.000  0.000  1.750   115.981   134.563    18.515 o 
-4.000 -0.000  1.850   224.716   226.505    30.095 o 
-4.000  0.000  2.150   207.584   246.859    32.611 o 
-4.000  0.000  2.250   138.139   145.077    19.874 o 
-4.000  0.000  2.350    98.187    95.184    13.919 o 
-4.000 -0.000  2.450    75.008    80.074    12.370 o 
-4.000 -0.000  2.550    62.202    67.596    11.262 o 
-4.000 -0.000  2.650    51.285    52.597    10.040 o 
-4.000  0.000  2.750    48.862    37.702     9.464 o 
-4.000 -0.000  2.850    58.345    49.745     8.949 o 
-4.000  0.000  2.950    54.856    77.067    13.442 o 
-4.000 -0.000  3.050    97.632    98.517    14.300 o 
-4.000  0.000  3.150    62.759    50.847     9.698 o 
-3.000 -1.000  0.150    63.502    56.874     9.979 o 
-3.000 -1.000  0.250    29.034    24.047     9.654 o 
-3.000 -1.000  0.350    32.729    29.437     8.822 o 
-3.000 -1.000  0.450    29.748    25.745    11.121 o 
-3.000 -1.000  0.550    21.360    24.274    10.485 o 
-3.000 -1.000  0.650    16.080    24.114     9.645 o 
-3.000 -1.000  0.750    23.977    18.691    13.137 o 
-3.000 -1.000  0.850    48.987    46.196     8.979 o 
-3.000 -1.000  0.950   166.242   194.023    25.883 o 
-3.000 -1.000  1.150    68.354    87.967    12.622 o 
-3.000 -1.000  1.250    47.540    58.174     9.620 o 
-3.000 -1.000  1.350    40.557    47.827     8.721 o 
-3.000 -1.000  1.450    45.231    47.021     8.659 o 
-3.000 -1.000  1.550    62.845    59.007     9.700 o 
-3.000 -1.000  1.650    88.944    82.286    12.152 o 
-3.000 -1.000  1.750   120.245   119.875    16.650 o 
-3.000 -1.000  1.850   165.111   183.059    24.452 o 
-3.000 -1.000  2.150   159.007   180.552    24.286 o 
-3.000 -1.000  2.250   105.077   100.422    14.721 o 
-3.000 -1.000  2.350    70.431    69.903    11.191 o 
-3.000 -1.000  2.450    48.450    60.009    10.251 o 
-3.000 -1.000  2.550    37.837    44.958     9.336 o 
-3.000 -1.000  2.650    33.595    24.626    11.328 o 
-3.000 -1.000  2.750    37.065    16.663    13.499 o 
-3.000 -1.000  2.850    62.987    39.043    11.748 o 
-3.000 -1.000  2.950   234.862   295.603    38.831 o 
-3.000 -1.000  3.150    88.177    92.840    13.681 o 
-3.000 -1.000  3.250    34.339    17.943    33.256 o 
-3.000 -1.000  3.350    26.078    19.315    10.891 o 
-3.000 -1.000  3.450    35.356    29.206    16.327 o 
-3.000 -1.000  3.550    31.618    27.825    17.731 o 
-3.000 -1.000  3.650    15.976    22.934    12.561 o 
-3.000 -1.000  3.750    21.613    22.831     9.520 o 
-3.000 -1.000  3.850    51.433    34.584     9.115 o 
-3.000 -1.000  3.950   111.555   142.674    19.335 o 
-3.000 -1.000  4.050   107.598   222.607    29.406 o 
-3.000 -1.000  4.150    75.175    88.676    13.104 o 
-3.000 -1.000  4.250    63.473    53.162     9.297 o 
-3.000 -1.000  4.350    46.882    33.714    10.922 o 
-3.000 -1.000  4.450    27.770    25.170    12.694 o 
-3.000 -1.000  4.550    11.024    20.093    10.057 o 
-2.000 -2.000  0.150    52.015    67.551    10.677 o 
-2.000 -2.000  0.250    49.607    42.494     8.984 o 
-2.000 -2.000  0.350    48.660    37.374     9.334 o 
-2.000 -2.000  0.450    41.122    36.088     9.622 o 
-2.000 -2.000  0.550    41.400    39.485     9.370 o 
-2.000 -2.000  0.650    54.448    52.539     9.805 o 
-2.000 -2.000  0.750    61.221    62.072     9.761 o 
-2.000 -2.000  0.850    57.674    68.559    11.413 o 
-2.000 -2.000  0.950   165.114   233.268    30.798 o 
-2.000 -2.000  1.150    94.454    81.078    10.347 o 
-2.000 -2.000  1.250    71.062    64.484     9.279 o 
-2.000 -2.000  1.350    59.491    61.043    10.676 o 
-2.000 -2.000  1.450    68.202    68.810    11.227 o 
-2.000 -2.000  1.550    95.696    95.157    13.915 o 
-2.000 -2.000  1.650   122.487   123.028    17.189 o 
-2.000 -2.000  1.750   152.716   185.900    24.906 o 
-2.000 -2.000  1.850   244.577   326.417    42.827 o 
-2.000 -2.000  2.150   192.631   279.645    36.748 o 
-2.000 -2.000  2.250   116.669   153.594    20.801 o 
-2.000 -2.000  2.350    96.744   104.293    14.968 o 
-2.000 -2.000  2.450    76.197    75.318    12.013 o 
-2.000 -2.000  2.550    57.327    61.414    10.540 o 
-2.000 -2.000  2.650    57.429    63.550    10.575 o 
-2.000 -2.000  2.750    68.954    63.414    10.562 o 
-2.000 -2.000  2.850    71.986    89.786    13.098 o 
-2.000 -2.000  2.950    52.854    74.184    11.371 o 
-1.000 -3.000  0.250    80.022    94.701    13.762 o 
-1.000 -3.000  0.350    83.609    73.604    11.566 o 
-1.000 -3.000  0.450    66.205    54.314    10.141 o 
-1.000 -3.000  0.550    38.174    33.908     9.978 o 
-1.000 -3.000  0.650    17.935    19.265    12.893 o 
-1.000 -3.000  0.750    17.775    16.466    14.294 o 
-1.000 -3.000  0.850    46.619    34.427     9.644 o 
-1.000 -3.000  0.950   198.587   194.688    26.065 o 
-1.000 -3.000  1.150   114.945    74.107    11.748 o 
-1.000 -3.000  1.250    70.829    55.051     9.838 o 
-1.000 -3.000  1.350    46.971    50.657     9.679 o 
-1.000 -3.000  1.450    53.006    50.356     9.478 o 
-1.000 -3.000  1.550    64.286    48.629     9.177 o 
-1.000 -3.000  1.650    63.347    68.205    10.538 o 
-1.000 -3.000  1.750    70.434    77.546    11.654 o 
-1.000 -3.000  1.850   136.712   130.247    17.869 o 
-1.000 -3.000  1.950   444.006   429.534    56.123 o 
-1.000 -3.000  2.150   120.426   154.037    20.872 o 
-1.000 -3.000  2.250    67.285    73.161    11.421 o 
-1.000 -3.000  2.350    45.745    45.924     9.878 o 
-1.000 -3.000  2.450    34.776    29.420     9.925 o 
-1.000 -3.000  2.550    26.555    16.393    13.732 o 
-1.000 -3.000  2.650    29.411    12.016    17.389 o 
-1.000 -3.000  2.750    50.548    57.029     9.703 o 
-1.000 -3.000  2.850    73.552   100.231    14.245 o 
-1.000 -3.000  2.950   153.232   330.967    43.319 o 
-3.000 -3.000  0.150    75.113    96.697    13.991 o 
-3.000 -3.000  0.250    46.881    65.528    10.762 o 
-3.000 -3.000  0.350    36.551    50.232     9.328 o 
-3.000 -3.000  0.450    36.911    46.784     9.327 o 
-3.000 -3.000  0.550    43.876    38.818     9.644 o 
-3.000 -3.000  0.650    43.723    39.140     9.099 o 
-3.000 -3.000  0.750    34.829    42.355     8.977 o 
-3.000 -3.000  0.850    85.979    92.315    13.702 o 
-3.000 -3.000  1.150   105.586    87.116    13.013 o 
-3.000 -3.000  1.250    52.658    63.213    10.244 o 
-3.000 -3.000  1.350    46.440    60.615    10.306 o 
-3.000 -3.000  1.450    48.582    45.881     9.387 o 
-3.000 -3.000  1.550    54.266    50.704     9.491 o 
-3.000 -3.000  1.650    66.745    58.310     9.936 o 
-3.000 -3.000  1.750    85.550    66.928    10.898 o 
-3.000 -3.000  1.850   108.261   104.107    14.946 o 
-3.000 -3.000  2.150   150.666   118.296    16.706 o 
-3.000 -3.000  2.250    86.607    71.802    11.382 o 
-3.000 -3.000  2.350    37.961    48.808     9.160 o 
-3.000 -3.000  2.450    25.832    29.204    10.264 o 
-3.000 -3.000  2.550    36.734    12.525    17.606 o 
-3.000 -3.000  2.650    30.526    11.476    16.995 o 
-3.000 -3.000  2.750    17.680    15.609    14.851 o 
-3.000 -3.000  2.850    54.506   171.620    22.906 o 
-3.000 -3.000  2.950   167.146   340.998    44.629 o 
-3.000 -3.000  3.150    29.692    60.160     9.800 o 
-3.000 -3.000  3.250    25.148    18.822    13.080 o 
-3.000 -3.000  3.350    22.658    19.839    12.098 o 
-3.000 -3.000  3.450    32.341    27.991     9.247 o 
-3.000 -3.000  3.550    39.411    32.039    10.411 o 
-3.000 -3.000  3.650    39.137    50.755     9.495 o 
-3.000 -3.000  3.750    48.147    74.708    11.427 o 
-3.000 -3.000  3.850    95.247   128.004    17.503 o 
-3.000 -3.000  4.150    42.351    46.554     9.210 o 
-3.000 -3.000  4.250    24.005    13.923    16.184 o 
-3.000 -3.000  4.350    20.957    12.935    17.153 o 
-3.000 -3.000  4.450    13.807    11.790    18.507 o 
-3.000 -3.000  4.550    11.089    20.579     9.351 o 
 1.000 -1.000  0.150    70.756    71.324    11.333 o 
 1.000 -1.000  0.250    48.993    57.207     9.676 o 
 1.000 -1.000  0.350    34.445    48.165     8.554 o 
 1.000 -1.000  0.450    33.137    36.873     8.024 o 
 1.000 -1.000  0.550    40.660    35.562     8.757 o 
 1.000 -1.000  0.650    43.236    35.663     9.625 o 
 1.000 -1.000  0.750    36.155    25.083    11.240 o 
 1.000 -1.000  0.850    27.817    25.989     9.816 o 
 1.000 -1.000  0.950    81.799    73.487    11.296 o 
 1.000 -1.000  1.050    86.714   117.970    16.422 o 
 1.000 -1.000  1.150    41.297    39.735     8.389 o 
 1.000 -1.000  1.250    38.968    23.249     9.775 o 
 1.000 -1.000  1.350    33.209    20.932    10.222 o 
 1.000 -1.000  1.450    26.458    19.688    11.596 o 
 1.000 -1.000  1.550    30.752    27.336    12.203 o 
 1.000 -1.000  1.650    46.744    45.458     9.144 o 
 1.000 -1.000  1.750    69.516    55.355    10.033 o 
 1.000 -1.000  1.850   109.791    83.109    12.693 o 
 1.000 -1.000  1.950   289.206   241.768    32.079 o 
 1.000 -1.000  2.050   252.541   260.589    34.404 o 
 1.000 -1.000  2.150    86.578    85.913    12.660 o 
 1.000 -1.000  2.250    60.903    46.446     9.204 o 
 1.000 -1.000  2.350    45.809    43.717     8.672 o 
 1.000 -1.000  2.450    30.280    30.854     8.835 o 
 1.000 -1.000  2.550    21.577    23.709     9.704 o 
 1.000 -1.000  2.650    28.219    22.812    11.738 o 
 1.000 -1.000  2.750    39.604    31.595     9.077 o 
 1.000 -1.000  2.850    53.607    53.068    10.165 o 
 1.000 -1.000  2.950   102.787    84.381    12.830 o 
 1.000 -1.000  3.050    55.835   109.970    15.224 o 
 1.000 -1.000  3.150    46.232    54.308     9.253 o 
 1.000 -1.000  3.250    52.811    55.021     9.825 o 
 1.000 -1.000  3.350    53.221    53.917    10.112 o 
 1.000 -1.000  3.450    48.820    47.251     9.465 o 
 1.000 -1.000  3.550    41.524    34.929     9.330 o 
 2.000 -1.000  0.150    73.747    60.016    10.252 o 
 2.000 -1.000  0.250    48.292    37.769     9.339 o 
 2.000 -1.000  0.350    29.788    28.120     9.983 o 
 2.000 -1.000  0.450    27.073    27.782     9.263 o 
 2.000 -1.000  0.550    35.808    29.854     9.140 o 
 2.000 -1.000  0.650    44.711    33.418     9.350 o 
 2.000 -1.000  0.750    49.643    37.297     9.058 o 
 2.000 -1.000  0.850    55.660    52.853     9.653 o 
 2.000 -1.000  0.950   144.098   138.267    14.271 o 
 2.000 -1.000  1.050   185.609   174.603    23.541 o 
 2.000 -1.000  1.150    80.585    65.217     9.456 o 
 2.000 -1.000  1.250    58.213    40.450     9.128 o 
 2.000 -1.000  1.350    45.562    34.457     9.035 o 
 2.000 -1.000  1.450    44.976    41.013     9.936 o 
 2.000 -1.000  1.550    63.323    65.872    10.947 o 
 2.000 -1.000  1.650    91.206    91.420    13.493 o 
 2.000 -1.000  1.750   127.858   127.557    17.659 o 
 2.000 -1.000  1.850   205.530   183.899    24.654 o 
 2.000 -1.000  2.150   195.665   175.483    23.651 o 
 2.000 -1.000  2.250   133.566   105.371    15.188 o 
 2.000 -1.000  2.350   101.076    87.839    13.206 o 
 2.000 -1.000  2.450    77.777    82.437    13.068 o 
 2.000 -1.000  2.550    72.709    79.513    13.200 o 
 2.000 -1.000  2.650    81.748    85.234    13.924 o 
 2.000 -1.000  2.750    97.172   112.369    15.748 o 
 2.000 -1.000  2.850   134.658   166.262    22.384 o 
 2.000 -1.000  3.150   113.672   159.413    21.527 o 
 2.000 -1.000  3.250    94.638   101.820    15.970 o 
 2.000 -1.000  3.350    83.685    80.634    14.543 o 
 2.000 -1.000  3.450    78.141    77.186    12.068 o 
 2.000 -1.000  3.550    79.894    82.933    12.675 o 
 1.000 -2.000  0.150    92.241    77.270    10.931 o 
 1.000 -2.000  0.250    72.156    63.732     9.882 o 
 1.000 -2.000  0.350    54.537    58.433     9.712 o 
 1.000 -2.000  0.450    57.649    57.205    10.181 o 
 1.000 -2.000  0.550    69.216    53.915     9.921 o 
 1.000 -2.000  0.650    66.518    48.375    10.307 o 
 1.000 -2.000  0.750    41.942    41.217     9.252 o 
 1.000 -2.000  0.850    17.665    40.978     8.531 o 
 1.000 -2.000  0.950   137.108   122.324    18.946 o 
 1.000 -2.000  1.050   181.334   415.870    54.308 o 
 1.000 -2.000  1.150    85.127    84.314    12.480 o 
 1.000 -2.000  1.250    67.243    56.305     9.595 o 
 1.000 -2.000  1.350    69.903    61.346    10.534 o 
 1.000 -2.000  1.450    81.942    70.288    11.518 o 
 1.000 -2.000  1.550    86.281    78.687    13.187 o 
 1.000 -2.000  1.650    91.120    92.259    16.378 o 
 1.000 -2.000  1.750   130.096   126.423    22.518 o 
 1.000 -2.000  1.850   223.951   219.992    29.181 o 
 1.000 -2.000  2.150   235.048   178.690    24.052 o 
 1.000 -2.000  2.250   143.603   123.342    17.226 o 
 1.000 -2.000  2.350    76.424    83.884    14.113 o 
 1.000 -2.000  2.450    59.518    68.829    12.871 o 
 1.000 -2.000  2.550    85.366    81.740    13.193 o 
 1.000 -2.000  2.650   100.261    98.429    14.290 o 
 1.000 -2.000  2.750   110.201   106.909    15.367 o 
 1.000 -2.000  2.850   152.884   151.827    20.706 o 
 1.000 -2.000  2.950   357.371   355.482    46.599 o 
 1.000 -2.000  3.050   238.374   380.316    49.731 o 
 1.000 -2.000  3.150    75.947   102.664    17.585 o 
 1.000 -2.000  3.250    47.301    81.103    12.900 o 
 1.000 -2.000  3.350    48.055    72.282    12.483 o 
 1.000 -2.000  3.450    69.572    86.495    13.179 o 
 1.000 -2.000  3.550    78.852    96.721    13.131 o 
